# Supplementary material for: A Computational Study of the Role of Secondary Metabolites for Mitigation of Acid Soil Stress in Cereals Using Dehydroascorbate and Mono-Dehydroascorbate Reductases
Source: Antioxidants (Basel). 2022 Feb 25;11(3):458. doi: 10.3390/antiox11030458 (PMC8944642; doi:10.3390/antiox11030458)
Supplement: Supplementary file 1 [file antioxidants-11-00458-s001.zip]

Archive with 1 entries (1 files):
- antioxidants-1585380-supplementary.pdf
